# Supplementary material for: Identifying Drug Candidates for COVID-19 with Large-Scale Drug Screening
Source: Int J Mol Sci. 2023 Feb 23;24(5):4397. doi: 10.3390/ijms24054397 (PMC10002104; doi:10.3390/ijms24054397)
Supplement: Supplementary file 1 [file ijms-24-04397-s001.zip]

Archive with 1 entries (1 files):
- ijms-2171909-supplementary.pdf
